# Supplementary material for: Software-Assisted Data Processing Workflow for Intact Glycoprotein Mass Spectrometry
Source: J Proteome Res. 2023 Mar 1;22(4):1367–76. doi: 10.1021/acs.jproteome.2c00762 (PMC10088042; doi:10.1021/acs.jproteome.2c00762)
Supplement: Supplementary file 2 — pr2c00762_si_002.xlsx [file pr2c00762_si_002.xlsx]

## Sheet: Table of Contents
Supporting Information
Software-Assisted Data Processing Workflow for Intact Glycoprotein Mass Spectrometry
Alan B. Moran1, Elena Dominguez Vega1, Manfred Wuhrer1, Guinevere S.M. Lageveen-Kammeijer1,2*
1	Leiden University Medical Center, Center for Proteomics and Metabolomics, 2300 RC Leiden, The Netherlands
2	University of Groningen, Department of Analytical Biochemistry, Groningen Research Institute of Pharmacy, Groningen , The Netherlands
*	Correspondence: Guinevere S.M. Lageveen-Kammeijer, Leiden University Medical Center, Center for Proteomics and Metabolomics, P.O. Box 9600, 2300 RC Leiden, The Netherlands and University of Groningen, Department of Analytical Biochemistry, Groningen Research Institute of Pharmacy, 9713 AV Groningen, The Netherlands; g.s.m.kammeijer@lumc.nl; g.s.m.kammeijer@rug.nl
Table of Contents
Table S1. Migration time alignment using LaCytools
Table S2. Integration windows for deconvoluted peak generation in Byos
Table S3. Delta mass in Byos containing expected glycoforms, and cleavage variants with internal amino acid loss
Table S4. Overview of orthogonal datasets supporting proteoform assignments in PSA
Table S5. Assignment of peptide signals discovered in intact urinary PSA electropherogram(s)
Table S6. Comparison of urinary PSA quantification results on intra- and interday dataset via deconvolution and XIE
Table S7. Comparison of urinary PSA quantification results on patient dataset via deconvolution and XIE
Table S8. Urinary PSA sequence variant [D>N] glycoform assignment

## Sheet: Table S1
Table S1: Migration time alignment using LaCytools. The m/z values used for migration time alignment are listed below. The migration time of each m/z is based on the time the signal was observed in the reference (ref) datafile; intraday 3.1 and patient urinary pool (PUP) 2
Dataset	m/z	Time (s)
Intra- and interday (ref Intraday 3.1)	643.84	1063
	1574.38	1306
	1580.49	1329
	1517.45	1363
	950.86	1412
Patient (ref PUP 2)	643.84	1034
	707.87	1135
	778.89	1135
	599.39	1217
	1580.49	1286
	950.83	1364

## Sheet: Table S2
Table S2. Integration windows for deconvoluted peak generation in Byos. Integration windows were based on the reference (ref) datafile; intraday 3.1 and patient urinary pool (PUP) 2. Masses were considered for assignment if the automatic annotation was in agreement with the peak label. Abbreviations: "ND", Cleavage site not detected according to intact mass; "S", Sialic acid; "NG", Non-glycosylat…
Dataset	Start time (m)	End time (m)	Peak label
Intra- and interday (ref Intraday 3.1)	20.89	21.4	K169, K206
	21	21.54	R109
	21.32	21.77	ND
	21.5	22.05	K206
	21.64	22.13	S3
	21.83	22.54	S2
	22.09	22.8	S1
	22.39	23.09	S0
	22.89	23.4	NG
Patient (ref PUP 2)	20.35	20.6	K169, K206
	20.5	20.9	R109
	20.6	21.08	ND
	20.88	21.28	K206
	21.1	21.4	S3
	21.19	21.8	S2
	21.5	22	S1
	21.75	22.25	S0
	22.16	22.5	NG

## Sheet: Table S3
Table S3. Delta masses in Byos containing expected glycoforms, and cleavage variants with internal amino acid loss. Delta masses were added to the average mass of PSA (26078.78 Da) in order to perform automatic annotation. Cleaved proteoforms are labeled in the following format: [number of cleavages], amino acid loss, glycan. The number of cleavages determines the number of water (18.01 Da) addit…
Label	Mass (Da)
Reference	0
H2N2	730.666
H3N2	892.807
H4N2	1054.95
H5N2	1217.09
H6N2PO31	1459.21
H4N3S1	1549.39
H6N3	1582.42
H3N4S1	1590.45
H6N3PO31	1662.4
H4N3F1S1	1695.54
H5N3S1	1711.54
H3N4F1S1	1736.59
H4N4S1	1752.59
H5N4F1	1769.61
H3N5S1	1793.64
H6N3S1	1873.68
H4N5F1SO31	1890.73
H4N4F1S1	1898.73
H5N4S1	1914.73
H3N5F1S1	1939.78
H4N5S1	1955.78
H3N6S1	1996.83
H6N3F1S1	2019.82
H4N5S1SO31	2035.84
H5N4F1S1	2060.87
H4N5F1S1	2101.92
H7N3S1PO31	2115.8
H3N6F1S1	2142.97
H4N5F1S1SO31	2181.98
H5N4S2	2205.98
H5N4F2S1	2207.01
H4N5S2	2247.03
H4N5F2S1	2248.06
H3N6S2	2288.09
H6N3F1S2	2311.07
H7N4S1PO31	2318.99
H5N4F1S2	2352.12
H4N5F1S2	2393.18
H5N5F2S1	2410.2
H3N6F1S2	2434.23
H5N5F1S2	2555.32
H6N5F1S2	2717.46
H6N5S3	2862.57
H6N5F1S3	3008.71
H3N3F1	1242.14
H4N3	1258.14
H3N4	1299.19
H6N2	1379.23
H4N3F1	1404.28
H3N4F1	1445.33
H4N4	1461.33
H4N4F1	1607.47
H5N4	1623.47
H3N5F1	1648.53
H4N5	1664.53
H4N5F1	1810.67
H5N5F2	2118.95
H3N4F1SO31	1525.4
H3N5SO31	1582.45
H5N3F1S1	1857.68
H5N5F1S1	2264.06
H5N5S2	2409.17
H5N4F1S1SO32	2221
H5N4F1S1SO31	2140.93
H3N2SO31	972.871
H5N5S1	2117.92
H7N6F1S3	3374.04
[1]R109; H5N4F1S2	2213.95
[1]R109; H4N5F1S2	2255
[1]R109; H5N4S2	2067.81
[1]nd; H5N4F1S2	2370.14
[1]nd; H4N5F1S2	2411.19
[1]nd; H5N4S2	2224
[1]K169/206; H5N4F1S2	2241.97
[1]K169/206; H4N5F1S2	2283.02
[1]K169/206; H5N4S2	2095.83
[2]K169/206; H5N4F1S2	2259.98
[2]K169/206; H4N5F1S2	2301.04
[2]K169/206; H5N4S2	2113.84
[1]GK206; H5N4F1S2	2184.92
[1]GK206; H4N5F1S2	2225.97
[1]GK206; H5N4S2	2038.78
[2]GK206; H5N4F1S2	2202.93
[2]GK206; H4N5F1S2	2243.99
[2]GK206; H5N4S2	2056.79
[2]LTPK169,GK206; H5N4F1S2	1763.37
[2]LTPK169,GK206; H4N5F1S2	1804.43
[2]LTPK169,GK206; H5N4S2	1617.23
[2]LTPK169,K206; H5N4F1S2	1820.43
[2]LTPK169,K206; H4N5F1S2	1861.49
[2]LTPK169,K206; H5N4S2	1674.29

## Sheet: Table S4
Table S4: Overview of orthogonal datasets supporting proteoform assignments in PSA. The following datasets are included: intact protein (urinary and seminal PSA), middle-up (reduced and reduced & alklylated seminal PSA), and bottom-up (tryptic digest seminal PSA). Proteoforms with the most abundant glycoform H5N4F1S2 and containing zero to two cleavages are displayed. In addition, further proteof…
Assignment	# Cleavages	Cleavage site	AA loss	Expected Intact Mass (Da)	Intact Urinary PSA 1																	Intact Seminal PSA 2																	Reduced Seminal PSA 3										Reduced & Alkylated Seminal PSA 3
					Rep 1			Rep 2			Rep 3			Average (n = 3)								Rep 1			Rep 2			Rep 3			Average (n = 3)								Fragment 3	AA loss	Expected Mass (Da)	Rep 1		Rep 2		Average (n = 2)			Fragment 3
					Da	MT	RMT	Da	MT	RMT	Da	MT	RMT	Da	ppm	MT	MT S.D	MT RSD	RMT	RMT S.D	RMT RSD	Da	MT	RMT	Da	MT	RMT	Da	MT	RMT	Da	ppm	MT	MT S.D	MT RSD	RMT	RMT S.D	RMT RSD				Da	MT	Da	MT	Da	ppm	MT
PSA , H5N4F1S2	0	n/a	n/a	28430.9	28430.9	21.77	0	28431.1	22.84	0	28431	22.15	0	28431	-3.63454	22.2533	0.542433	0.0243754	0	0	0	28430.9	21.86	0	28431.5	22.81	0	28431	22.52	0	28431.1	-7.8553	22.3967	0.486861	0.0217381	0	0	0	I25…P261; H5N4F1S2	n/a	28441	28439	21.2	28439	21.29	28439	69.7936	21.245	I25…P261; H5N4F1S2
																																														#DIV/0!	#DIV/0!	#DIV/0!
PSA , [2] LTPK169,K206; H5N4F1S2	2	K169, K206	LTPK.K	27899.2	27900.1	20.77	-1	27899.8	21.81	-1.03	27900.1	21.11	-1.04	27900	-27.8383	21.23	0.530283	0.024978	-1.02333	0.0208167	-0.020342	n.d	n.d	n.d	n.d	n.d	n.d	n.d	n.d	n.d	n.d	n.d	n.d	n.d	n.d	n.d	n.d	n.d	I25…F165; H5N4F1S2	LTPK169	18036	n.d	n.d	n.d	n.d	n.d	n.d	n.d	I25…F165; H5N4F1S2
																																							K170…G205 **	K206	3981	3980.7	22.03	3980.69	22.01	3980.69	76.6139	22.02	K170…G205 **
																																							S207…P261 **	n/a	5885.93	5885.59	20.06	5885.59	20.05	5885.59	57.7649	20.055	S207…P261 **
PSA , [2] LTPK169,GK206; H5N4F1S2	2	K169, K206	LTPK.GK	27842.2	27843	20.77	-1	27843.5	21.81	-1.03	27843.5	21.11	-1.04	27843.3	-41.9029	21.23	0.530283	0.024978	-1.02333	0.0208167	-0.020342	n.d	n.d	n.d	n.d	n.d	n.d	n.d	n.d	n.d	n.d	n.d	n.d	n.d	n.d	n.d	n.d	n.d	I25…F165; H5N4F1S2	LTPK169	18036	n.d	n.d	n.d	n.d	n.d	n.d	n.d	I25…F165; H5N4F1S2
																																							K170…G204 **	GK206	3923.98	3923.7	22.03	3923.69	22.01	3923.69	72.1207	22.005	K170…G204 **
																																							S207…P261 **	n/a	5885.93	5885.59	20.06	5885.59	20.05	5885.59	57.7649	20.055	S207…P261 **
PSA , [2] K169/206; H5N4F1S2 *	2	K169, K206	K	28338.8	28340.2	20.77	-1	28339	21.81	-1.03	28338.5	21.11	-1.04	28339.2	-16.4674	21.23	0.530283	0.024978	-1.02333	0.0208167	-0.020342	28337.5	20.8	-1.06	28337.4	21.66	-1.15	28337	21.37	-1.15	28337.3	51.8724	21.2767	0.437531	0.0205639	-1.12	0.0519615	-0.0463942	I25…K169; H5N4F1S2	n/a	18475.5	18474	20.58	18474	20.63	18474	79.8355	20.605	I25…K169; H5N4F1S2
																																							K170…G205 **	K206	3981	3980.7	22.03	3980.69	22.01	3980.69	76.6139	22.02	K170…G205 **
																																							S207…P261 **	n/a	5885.93	5885.59	20.06	5885.59	20.05	5885.59	57.7649	20.055	S207…P261 **
PSA , [2] GK206; H5N4F1S2	2	K169, K206	GK	28281.7	28280.8	20.77	-1	28281	21.81	-1.03	28280.9	21.11	-1.04	28280.9	28.6404	21.23	0.530283	0.024978	-1.02333	0.0208167	-0.020342	28280.1	20.8	-1.06	28279.4	21.66	-1.15	28280.7	21.37	-1.15	28280.1	58.4594	21.2767	0.437531	0.0205639	-1.12	0.0519615	-0.0463942	I25…K169; H5N4F1S2	n/a	18475.5	18474	20.58	18474	20.63	18474	79.8355	20.605	I25…K169; H5N4F1S2
																																							K170…G204 **	GK206	3923.98	3923.7	22	3923.69	22.01	3923.69	72.1207	22.005	K170…G204 **
																																							S207…P261 **	n/a	5885.93	5885.59	20.06	5885.59	20.05	5885.59	57.7649	20.055	S207…P261 **
PSA , [1] R77/109_iso 1; H5N4F1S2 *	1	R109	R	28292.7	28293	20.87	-0.9	28293	21.94	-0.9	28293	21.25	-0.9	28293	-10.3678	21.3533	0.542433	0.0254027	-0.9	0	0	28292.5	20.95	-0.91	28292.9	21.84	-0.97	28293	21.56	-0.96	28292.8	-2.47413	21.45	0.455082	0.021216	-0.946667	0.0321455	-0.0339565	I25…N108; H5N4F1S2	R109	11760	11759.1	20.84	11759	20.96	11759	82.0578	20.9	I25…N108; H5N4F1S2
																																							F110…P261	n/a	16542.9	16542	20.84	16542	20.96	16542	54.404	20.9	F110…P261
PSA , [1] R77HFSL; H5N4F1S2	1	R77	R.HSLF	27808.2	n.d	n.d	n.d	n.d	n.d	n.d	n.d	n.d	n.d	n.d	n.d	n.d	n.d	n.d	n.d	n.d	n.d	27808	21.02	-0.84	27808	21.91	-0.9	27808.1	21.62	-0.9	27808	5.27423	21.5167	0.453909	0.0210957	-0.88	0.034641	-0.0393648	I25…G76; H5N4F1S2 4 **	R77	8007.83	8007.39	19.66	8007.29	19.65	8007.34	60.8155	19.655	I25…G76; H5N4F1S2 5 **
																																							H82…P261	HSLF81	19805.5	19804.1	21.35	19804.1	21.4	19804.1	71.6973	21.375	H82…P261
PSA , [1] R77/109_iso 2; H5N4F1S2 *	1	R77	R	28292.7	n.d	n.d	n.d	n.d	n.d	n.d	n.d	n.d	n.d	n.d	n.d	n.d	n.d	n.d	n.d	n.d	n.d	28292.1	21.11	-0.75	28293	22.01	-0.8	28292.5	21.72	-0.8	28292.5	6.95114	21.6133	0.459384	0.0212546	-0.783333	0.0288675	-0.0368521	I25…G76; H5N4F1S2 4 **	R77	8007.83	8007.39	19.66	8007.29	19.65	8007.34	60.8155	19.655	I25…G76; H5N4F1S2 5 **
																																							H78…P261	n/a	20290.1	20289	21.5	20289	21.56	20289	52.7351	21.53	H78…P261
PSA , [1] nd; H5N4F1S2 *	1	K169	n/a	28448.9	28449	21.17	-0.6	28449	22.21	-0.63	28449	21.53	-0.62	28449	-2.10904	21.6367	0.528141	0.0244096	-0.616667	0.0152753	-0.0247707	28448.5	21.2	-0.66	28448.5	22.11	-0.7	28448.5	21.82	-0.7	28448.5	14.7633	21.71	0.464866	0.0214125	-0.686667	0.023094	-0.0336321	I25…K169; H5N4F1S2	n/a	18475.5	18474	20.58	18474	20.63	18474	79.8355	20.605	I25…K169; H5N4F1S2
																																							K170…P261 **	n/a	9977.02	9977.39	21.91	9976.38	21.87	9976.88	13.5311	21.89	K170…P261 **
PSA , [1] K169/206; H5N4F1S2 *	1	K206	K	28320.8	28321	21.37	-0.4	28321	22.44	-0.4	28321.1	21.75	-0.4	28321	-9.06285	21.8533	0.542433	0.0248215	-0.4	0	0	28321	21.47	-0.39	28320.9	22.39	-0.42	28320.6	22.1	-0.42	28320.8	-2.94248	21.9867	0.470354	0.0213927	-0.41	0.0173205	-0.0422451	I25…G205; H5N4F1S2	K206	22441.2	22440	21.02	22440.1	20.96	22440.1	50.5766	20.99	I25…G205; H5N4F1S2
																																							S207…P261 **	n/a	5885.93	5885.59	20.06	5885.59	20.05	5885.59	57.7649	20.055	S207…P261 **
PSA , [1] GK206; H5N4F1S2	1	K206	GK	28263.7	28264	21.37	-0.4	28264	22.44	-0.4	28264	21.75	-0.4	28264	-9.08114	21.8533	0.542433	0.0248215	-0.4	0	0	28263.7	21.47	-0.39	28264	22.39	-0.42	28264.1	22.1	-0.42	28263.9	-8.25558	21.9867	0.470354	0.0213927	-0.41	0.0173205	-0.0422451	I25…G204; H5N4F1S2	GK206	22384.2	n.d	n.d	n.d	n.d	n.d	n.d	n.d	I25…G204; H5N4F1S2
																																							S207…P261 **	n/a	5885.93	5885.59	20.06	5885.59	20.05	5885.59	57.7649	20.055	S207…P261 **
Abbreviations: "AA", Amino acid; "H", Hexose; "N", HexNAc; "F", Fucose; "S", Sialic acid; "MT", Migration time; "RMT", Relative migration time (normalized to PSA, H5N4F1S2); "S.D", Standard deviation; "RSD", Relative standard deviation; "n/a", Not Applicable; "n.d", Not Detected; "Cys" Cysteine; "z", Charge state; "Thr", Theoretical value; "Exp", Experiment value
Legend:
1 Calibrated
2 Contains calibrated and non-calibrated data
3 Same fragment is displayed several times in cases where multiple assignments are supported
4 Additional fragment [I25…L74(LGR); H5N4F1S2] (7837.29 Da) detected
5 Additional fragment [I25…L74(LGR); H5N4F1S2] (8008.29 Da) detected
6 Same peptide is displayed several times in cases where multiple assignments are supported
[truncated: 19 more columns]

## Sheet: Table S5
Table S5: Assignment of peptide signals discovered in intact urinary PSA electropherogram(s). The monoisotopic peak across three replicates was used to calculate the monoisotopic mass from the observed charge states. A search for the corresponding peptide was performed using the FindPept tool by ExPasy1 with the mass tolerance set to 20 ppm.
Source	#	2			[M+2H]2+ Avg	M	3			[M+3H]3+ Avg	M	4			[M+4H]4+ Avg	M	5			[M+5H]5+ Avg	M	8			[M+8H]8+ Avg	M	Peptide	Position	Theoretical M	ppm
Urinary PSA	1																634.336	634.338	634.334	634.336	3166.64						IEPEEFLTPKKLQCVDLHVI SNDVCAQV	160-187	3166.6	-12.5
	2																697.752	697.749	697.749	697.75	3483.71						n.d.	n.d.	n.d.	n.d.
	3						638.026	638.024	638.025	638.025	1911.05																n.d.	n.d.	n.d.	n.d.
	4	643.846	643.844	643.844	643.845	1285.67																					n.d.	n.d.	n.d.	n.d.
	5	707.867	707.864	707.864	707.865	1413.72																					DDSSHDLMLLRL	115-126	1413.69	-16.1
																											SGGPLVCNGVLQGIT	213-227	1413.73	9.5
																											GGPLVCNGVLQGITS	214-228	1413.73	9.5
	6	764.392	764.384	764.394	764.39	1526.77																					n.d.	n.d.	n.d.	n.d.
	7	787.867	707.864	707.864	734.532	1467.05																					n.d.	n.d.	n.d.	n.d.
	8						730.917	730.913	739.909	733.913	2198.72																n.d.	n.d.	n.d.	n.d.
	9											778.631	778.624	778.624	778.626	3110.48											AELTDAVKVMDLPTQEPALG TTCYASGWGS	130-159	3110.46	-5.9
	10											792.646	792.639	792.639	792.641	3166.54											PGDDSSHDLMLLRLSEPAEL TDAVKVMDL	113-141	3166.55	5.2
																											GDDSSHDLMLLRLSEPAELT DAVKVMDLP	114-142	3166.55	5.2
																											PHPLYDMSLLKNRFLRPGDD SSHDLML	97-123	3166.57	10.4
	11											860.862	n.d.	860.854	860.858	3439.4											n.d.	n.d.	n.d.	n.d.
	12											871.856	n.d.	871.854	871.855	3483.39											n.d.	n.d.	n.d.	n.d.
	13						929.996	929.989	929.984	929.99	2786.95																n.d.	n.d.	n.d.	n.d.
	14																950.427	950.419	950.414	950.42	4747.06						n.d.	n.d.	n.d.	n.d.
Seminal PSA	15																					1345.05	1345.04	1345.03	1345.04	10752.3	SLFHPEDTGQVFQVSHSFPH PLYDMSLLKNRFLRPGDDSS HDLMLLRLSEPAELTDAVKV MDLPTQEPALGTTCYASGWG SIEPEEFLTPKKLQCV	79-174	10752.3	2.7
																											TTCYASGWGSIEPEEFLTPK KLQCVDLHVISNDVCAQVHP QKVTKFMLCAGRWTGGKSTC SGDSGGPLVCNGVLQGITSW GSEPCALPERPSLYTKVVHY	150-249	10752.2	-4.8
Abbreviations: "Avg", Average; "M", Mass; "n.d.", Not detected
References:
1 Duvaud, S., et al., 2021. Nucleic Acids Research, 49(W1), pp.W216-W227.

## Sheet: Table S6
Table S6: Comparison of urinary PSA quantification results on intra- and interday dataset via deconvolution and XIE. In the case of XIE quantification, this was performed previously.1 All analytes detected by either or both methods are displayed. Assignments are displayed in the following format: protein, [number of cleavages], amino acid loss, glycan. A discrepancy in the assignment of some prot…					Deconvolution Quantification																																	XIE Quantification 1
					Mass (Da)												Relative abundance (%)																						Mass (Da)	Relative abundance (%)
					Expected (Da)	Intra_1_1	Intra_1_2	Intra_1_3	Intra_2_1	Intra_2_2	Intra_2_3	Intra_3_1	Intra_3_2	Intra_3_3	Avg (n=9)	ppm	Intra_1_1	Intra_1_2	Intra_1_3	Intra_2_1	Intra_2_2	Intra_2_3	Intra_3_1	Intra_3_2	Intra_3_3	Intra-day 1 (n=3)			Intra-day 2 (n=3)			Intra-day 3 (n=3)			Inter-day (n=9)			Assignment	Avg (n=9)	Intra_1_1	Intra_1_2	Intra_1_3	Intra_2_1	Intra_2_2	Intra_2_3	Intra_3_1	Intra_3_2	Intra_3_3	Intra-day 1 (n=3)
Assignment	# Cleavages	AA loss	Cleavage site	Glycan				alignedLin_180811_PEI_PSA_Intra_1_3_S1-B1_01_3722_cal	aligned_180809_PEI_PSA_Intra_2_1_b_S1-B1_01_3697_cal	aligned_180809_PEI_PSA_Intra_2_2_S1-B1_01_3695_cal	aligned_180809_PEI_PSA_Intra_2_3_S1-B1_01_3696_cal	aligned_180809_PEI_PSA_Intra_3_1_S1-B1_01_3707_cal	aligned_180809_PEI_PSA_Intra_3_2_S1-B1_01_3708_cal						alignedLin_180811_PEI_PSA_Intra_1_3_S1-B1_01_3722_cal	aligned_180809_PEI_PSA_Intra_2_1_b_S1-B1_01_3697_cal	aligned_180809_PEI_PSA_Intra_2_2_S1-B1_01_3695_cal	aligned_180809_PEI_PSA_Intra_2_3_S1-B1_01_3696_cal	aligned_180809_PEI_PSA_Intra_3_1_S1-B1_01_3707_cal	aligned_180809_PEI_PSA_Intra_3_2_S1-B1_01_3708_cal		Avg	St.Dev	CV	Avg	St.Dev	CV	Avg	St.Dev	CV	Avg	St.Dev	CV				alignedLin_180811_PEI_PSA_Intra_1_2_b_S1-B1_01_3723_cal	alignedLin_180811_PEI_PSA_Intra_1_3_S1-B1_01_3722_cal	aligned_180809_PEI_PSA_Intra_2_1_b_S1-B1_01_3697_cal	aligned_180809_PEI_PSA_Intra_2_2_S1-B1_01_3695_cal	aligned_180809_PEI_PSA_Intra_2_3_S1-B1_01_3696_cal	aligned_180809_PEI_PSA_Intra_3_1_S1-B1_01_3707_cal	aligned_180809_PEI_PSA_Intra_3_2_S1-B1_01_3708_cal	aligned_180809_PEI_PSA_Intra_3_3_S1-B1_01_3709_cal	Avg
PSA , Reference	0	n/a	n/a	n/a	26078.8	26079.5	26079.5	26079.4	26079.4	26079.1	26079	26078.2	26078.5	26079.5	26079.1	-13.2078	0.0368076	0.0296028	0.0470842	0.0232561	0.0337931	0.0370956	0.0179618	0.0162053	0.0264124	0.0378315	0.00878558	0.232229	0.0313816	0.00722802	0.230327	0.0201932	0.00545713	0.270246	0.0298021	0.00997694	0.334773	PSA , Reference	26079	0.0197843	0.0136085	0.036583	0.0139963	0.0200206	0.0171324	0.0125711	0.0132722	0.0158963	0.0233253
PSA , H7N6F1S3	0	n/a	n/a	H7N6F1S3	29452.8	29453	29453.5	29453.4	29453	29453	29453.5	29453	29453	29453.5	29453.2	-12.9397	0.00220759	0.00240446	0.00238081	0.00260326	0.00278404	0.00268473	0.00317173	0.00229901	0.00317102	0.00233095	0.000107486	0.0461124	0.00269068	9.05402e-05	0.0336496	0.00288058	0.00050366	0.174847	0.00263407	0.000356091	0.135187	PSA , H7N6F1S3	29453.2	0.0110718	0.0115804	0.0101105	0.00910774	0.0106373	0.00934473	0.0112184	0.00823134	0.0120029	0.0109209
PSA , H6N5F1S3	0	n/a	n/a	H6N5F1S3	29087.5	29088	29088	29088	29088	29088	29088	29088	29088	29088	29088	-17.8389	0.00713067	0.00811417	0.00610836	0.00723177	0.0077237	0.00772964	0.00812478	0.00722425	0.00829284	0.00711774	0.00100297	0.140911	0.0075617	0.000285745	0.0377885	0.00788062	0.000574614	0.0729148	0.00752002	0.000681575	0.0906347	PSA , H6N5F1S3	29087.8	0.011005	0.00929	0.00880228	0.0110784	0.0107245	0.00993126	0.0119897	0.0109986	0.0130245	0.0096991
PSA , H6N5F1S2	0	n/a	n/a	H6N5F1S2	28796.2	n.d.	n.d.	n.d.	n.d.	n.d.	n.d.	n.d.	n.d.	n.d.	n.d.	n.d.	n.d.	n.d.	n.d.	n.d.	n.d.	n.d.	n.d.	n.d.	n.d.	n.d.	n.d.	n.d.	n.d.	n.d.	n.d.	n.d.	n.d.	n.d.	n.d.	n.d.	n.d.	PSA , H6N5F1S2	28796.7	0.00754248	0.00925605	0.00767791	0.00777811	0.00909171	0.0078405	0.00935404	0.00870455	0.00947284	0.00815881
PSA , H6N3S1	0	n/a	n/a	H6N3S1	27952.5	27953	27952.9	27953	27952.5	27952.5	27952.9	27952.9	27952.6	27952.6	27952.8	-11.1698	0.065052	0.0712463	0.0640417	0.0676091	0.0668799	0.0684104	0.0688296	0.0701436	0.0645275	0.06678	0.0039008	0.0584127	0.0676332	0.000765518	0.0113187	0.0678336	0.00293757	0.0433055	0.0674156	0.00251846	0.0373573	PSA , H6N3S1	27952.5	0.0509543	0.0661157	0.0572032	0.0534449	0.050509	0.0521601	0.0599648	0.0584548	0.0579364	0.0580911
PSA , H6N3PO31	0	n/a	n/a	H6N3PO31	27741.2	27741.5	27741.5	27741.5	27741.5	27741.5	27741.5	27741.5	27741.5	27741.5	27741.5	-11.7755	0.00974746	0.0104312	0.0101869	0.00998826	0.0104424	0.0108659	0.0103177	0.00970197	0.00982032	0.0101218	0.000346472	0.0342301	0.0104322	0.000438888	0.0420706	0.00994665	0.000326714	0.0328466	0.0101669	0.000387549	0.0381187	PSA , H6N3PO31	27741.3	0.0166718	0.0163527	0.0147426	0.0147504	0.0155209	0.0155617	0.0145233	0.0161839	0.0159613	0.0159224
PSA , H6N2PO31	0	n/a	n/a	H6N2PO31	27538	27538.5	27538.5	27538.5	27538.5	27538.5	27538.5	27537	27537.5	27537.5	27538.1	-4.23657	0.0072096	0.00749925	0.00785787	0.00637249	0.00830539	0.00836558	0.00672593	0.00774199	0.00767456	0.00752224	0.000324747	0.0431716	0.00768115	0.00113373	0.147599	0.00738083	0.000568155	0.0769771	0.00752807	0.000667334	0.088646	PSA , H6N2PO31	27538.1	0.0131179	0.0111884	0.0126121	0.0102872	0.0112949	0.0110414	0.0111514	0.0105237	0.0136349	0.0123062
PSA , H6N2	0	n/a	n/a	H6N2	27458	27458.5	27458.5	27458.5	27458.4	27458	27458	27458	27458	27457.5	27458.1	-5.05823	0.00671159	0.0054948	0.00710541	0.00601899	0.00836846	0.00779995	0.00612068	0.00666968	0.00679308	0.00643727	0.000839619	0.130431	0.0073958	0.00122576	0.165738	0.00652782	0.000357944	0.0548337	0.00678696	0.000891034	0.131286	PSA , H6N2	27458.4	0.0145082	0.00862316	0.0147712	0.0098018	0.0120305	0.0124711	0.0120087	0.0123374	0.0103676	0.0126342
PSA , H5N5S2	0	n/a	n/a	H5N5S2	28488	28487.8	28488	28488	28487.5	28487.2	28487.2	28487.9	28487.5	28487.5	28487.6	11.2718	0.0355994	0.0370007	0.028877	0.0389443	0.0355717	0.0360664	0.0379652	0.0347998	0.035851	0.0338257	0.00434258	0.128381	0.0368608	0.00182125	0.049409	0.0362053	0.00161219	0.0445292	0.0356306	0.0028472	0.0799087	n.d.	n.d.	n.d.	n.d.	n.d.	n.d.	n.d.	n.d.	n.d.	n.d.	n.d.	n.d.
PSA , H5N4S2	0	n/a	n/a	H5N4S2	28284.8	28284.5	28284.5	28284.5	28284.5	28284.5	28284.5	28284.5	28284.5	28284.5	28284.5	9.89932	0.0473107	0.0500772	0.0436828	0.0533314	0.0485562	0.0479927	0.0559206	0.0549413	0.0502621	0.0470236	0.00320682	0.068196	0.0499601	0.00293318	0.0587105	0.053708	0.00302414	0.056307	0.0502305	0.00392773	0.0781941	PSA , H5N4S2	28284.7	0.0479054	0.0498223	0.0410069	0.0534026	0.052923	0.0470871	0.065048	0.0544664	0.0582548	0.0462448
PSA , H5N4S1	0	n/a	n/a	H5N4S1	27993.5	27992.6	27993	27993	27992.5	27992.5	27993	27992.9	27992.8	27992.9	27992.8	25.0852	0.0168091	0.018256	0.0162384	0.0185278	0.0169149	0.0175773	0.0181901	0.018168	0.0169436	0.0171012	0.00104	0.0608148	0.0176734	0.000810723	0.0458726	0.0177672	0.000713376	0.0401512	0.0175139	0.000812055	0.0463663	PSA , H5N4S1	27993	0.0232077	0.0252005	0.0250726	0.0286143	0.0247995	0.022196	0.0253355	0.0263262	0.0276008	0.0244936
PSA , H5N4F2S1	0	n/a	n/a	H5N4F2S1	28285.8	28285.5	28285.7	28285.7	28285.4	28286	28285.5	28285.5	28285.7	28286.5	28285.7	2.9854	0.00447901	0.0032908	0.00109451	0.00741493	0.00499928	0.00488062	0.0076619	0.00372982	0.00439513	0.00295477	0.00171709	0.581123	0.00576495	0.00143016	0.248079	0.00526229	0.00210458	0.399937	0.00466067	0.00200999	0.431266	n.d.	n.d.	n.d.	n.d.	n.d.	n.d.	n.d.	n.d.	n.d.	n.d.	n.d.	n.d.
PSA , H5N4F1S2	0	n/a	n/a	H5N4F1S2	28430.9	28431	28431	28431	28431	28431	28430.9	28430.9	28431	28431	28431	-2.34487	0.160419	0.143089	0.132048	0.21142	0.169777	0.171737	0.2101	0.190417	0.174951	0.145185	0.0143016	0.0985057	0.184311	0.0234974	0.127488	0.191823	0.017617	0.0918403	0.173773	0.0271485	0.15623	PSA , H5N4F1S2	28430.8	0.118702	0.172144	0.133463	0.170582	0.16911	0.149748	0.15793	0.16858	0.155859	0.141436
PSA , H5N4F1S1SO31	0	n/a	n/a	H5N4F1S1SO31	28219.7	28220	28220.5	28220.5	28220.5	28220.5	28220.4	28219.5	28220	28220	28220.2	-17.7181	0.0032419	0.00344384	0.00335069	0.00313446	0.00320901	0.00342657	0.00368702	0.00349154	0.00376335	0.00334548	0.000101068	0.0302103	0.00325668	0.000151778	0.0466052	0.0036473	0.000140193	0.0384373	0.00341649	0.000211359	0.0618645	n.d.	n.d.	n.d.	n.d.	n.d.	n.d.	n.d.	n.d.	n.d.	n.d.	n.d.	n.d.
PSA , H5N4F1S1	0	n/a	n/a	H5N4F1S1	28139.7	n.d.	n.d.	n.d.	n.d.	n.d.	n.d.	n.d.	n.d.	n.d.	n.d.	n.d.	n.d.	n.d.	n.d.	n.d.	n.d.	n.d.	n.d.	n.d.	n.d.	n.d.	n.d.	n.d.	n.d.	n.d.	n.d.	n.d.	n.d.	n.d.	n.d.	n.d.	n.d.	PSA , H5N4F1S1	28139.8	0.0317365	0.036333	0.0315124	0.0336689	0.0358671	0.035714	0.0344799	0.0354764	0.0369275	0.033194
PSA , H5N3S1	0	n/a	n/a	H5N3S1	27790.3	n.d.	n.d.	n.d.	n.d.	n.d.	n.d.	n.d.	n.d.	n.d.	n.d.	n.d.	n.d.	n.d.	n.d.	n.d.	n.d.	n.d.	n.d.	n.d.	n.d.	n.d.	n.d.	n.d.	n.d.	n.d.	n.d.	n.d.	n.d.	n.d.	n.d.	n.d.	n.d.	PSA , H5N3S1	27790	0.0225167	0.0172277	0.0175624	0.0186563	0.0173703	0.0177652	0.0192948	0.0194313	0.0179657	0.0191023
PSA , H5N2	0	n/a	n/a	H5N2	27295.9	27296	27296.5	27296	27296.4	27296.1	27296.1	27296	27296	27296	27296.1	-9.64737	0.10049	0.0794669	0.100372	0.0911852	0.10737	0.1046	0.0924533	0.0947139	0.0989123	0.0934427	0.0121036	0.129529	0.101052	0.00865599	0.0856592	0.0953598	0.00327761	0.034371	0.096618	0.00835386	0.0864628	PSA , H5N2	27296	0.0797793	0.0522347	0.0666008	0.0661451	0.0731585	0.086953	0.0591255	0.063192	0.066255	0.0662049
PSA , H4N5S1SO31	0	n/a	n/a	H4N5S1SO31	28114.6	28115	28114	28114.5	28115	28114.5	28114.5	28113.7	28113	28113	28114.1	17.5867	0.003796	0.0114494	0.0107851	0.00455914	0.00418784	0.00398589	0.00464565	0.00297259	0.00362651	0.00867685	0.00423997	0.488653	0.00424429	0.000290767	0.0685079	0.00374825	0.000843146	0.224944	0.00555646	0.00319629	0.575239	n.d.	n.d.	n.d.	n.d.	n.d.	n.d.	n.d.	n.d.	n.d.	n.d.	n.d.	n.d.
PSA , H4N5S1	0	n/a	n/a	H4N5S1	28034.6	28034	28034.8	28034.5	28034.5	28035	28034.5	28034.4	28035	28035.3	28034.7	-4.4786	0.00689084	0.0072873	0.00663271	0.00781405	0.00708719	0.00742771	0.00756018	0.00732823	0.00716095	0.00693695	0.000329724	0.0475315	0.00744298	0.00036367	0.0488607	0.00734979	0.000200483	0.0272774	0.00724324	0.000353115	0.0487509	n.d.	n.d.	n.d.	n.d.	n.d.	n.d.	n.d.	n.d.	n.d.	n.d.	n.d.	n.d.
PSA , H4N5F1S2	0	n/a	n/a	H4N5F1S2	28472	28471.5	28471.5	28471.5	28471.5	28471	28471.4	28471.5	28471.5	28471.5	28471.4	18.1855	0.0468792	0.0411415	0.038141	0.0615678	0.048094	0.0490377	0.0611091	0.0555984	0.0509979	0.0420539	0.00443997	0.105578	0.0528998	0.00752152	0.142184	0.0559018	0.00506245	0.0905597	0.0502852	0.00807959	0.160675	PSA , H4N5F1S2	28471.3	0.0739914	0.0704003	0.0598983	0.0774426	0.0689334	0.0725053	0.0867655	0.065026	0.0716856	0.0680967
PSA , H4N5F1S1	0	n/a	n/a	H4N5F1S1	28180.7	28180.5	28181	28180.6	28180.5	28180.5	28180.5	28180.5	28180.6	28180.5	28180.6	4.17938	0.00843484	0.00951687	0.00849016	0.00970318	0.00896407	0.00945248	0.00996141	0.00954287	0.00902699	0.00881395	0.000609367	0.0691366	0.00937324	0.000375872	0.0401005	0.00951042	0.000468054	0.0492148	0.00923254	0.00053386	0.0578238	PSA , H4N5F1S1	28180.6	0.0212509	0.0181851	0.019918	0.0187963	0.0187097	0.0216666	0.022782	0.0227358	0.0245622	0.0197847
PSA , H4N4F1S1	0	n/a	n/a	H4N4F1S1	27977.5	n.d.	n.d.	n.d.	n.d.	n.d.	n.d.	n.d.	n.d.	n.d.	n.d.	n.d.	n.d.	n.d.	n.d.	n.d.	n.d.	n.d.	n.d.	n.d.	n.d.	n.d.	n.d.	n.d.	n.d.	n.d.	n.d.	n.d.	n.d.	n.d.	n.d.	n.d.	n.d.	PSA , H4N4F1S1	27976.9	0.0316487	0.0323571	0.0289504	0.035807	0.028184	0.0329693	0.0325916	0.0342807	0.0326723	0.0309854
PSA , H4N3S1	0	n/a	n/a	H4N3S1	27628.2	27628	27628	27628	27627.5	27627.5	27627.9	27628	27628	27628	27627.9	11.5422	0.010943	0.0118661	0.0114757	0.0107345	0.0117246	0.0119897	0.0108547	0.0113026	0.0106215	0.0114283	0.00046336	0.0405451	0.0114829	0.000661616	0.0576174	0.0109263	0.000346153	0.0316808	0.0112792	0.00051349	0.0455256	PSA , H4N3S1	27627.7	0.0168617	0.0168134	0.0160132	0.016221	0.0166571	0.0166333	0.0175919	0.0164879	0.016169	0.0165628
PSA , H4N3F1S1	0	n/a	n/a	H4N3F1S1	27774.3	27774.5	27775	27774.9	27774.9	27774.9	27774.9	27775	27774.5	27774.5	27774.8	-17.1621	0.0441483	0.0475575	0.0438067	0.0426005	0.0448547	0.0457098	0.0430094	0.0452244	0.0425509	0.0451708	0.00207396	0.0459137	0.0443883	0.00160627	0.0361869	0.0435949	0.00142966	0.0327943	0.0443847	0.00164226	0.0370005	PSA , H4N3F1S1	27774.6	0.0384862	0.0409692	0.0377158	0.0417321	0.0381085	0.0474992	0.0421805	0.0354756	0.0343999	0.0390571
PSA , H4N3F1	0	n/a	n/a	H4N3F1	27483.1	27482	27483	27482.6	27482.1	27483	27482.5	27481.5	27482	27483	27482.4	24.4999	0.00291991	0.00228033	0.00346595	0.00271563	0.00468928	0.00395012	0.00257936	0.00325541	0.00314898	0.00288873	0.000593424	0.205428	0.00378501	0.000997132	0.263442	0.00299458	0.000363509	0.121389	0.00322277	0.000741318	0.230025	n.d.	n.d.	n.d.	n.d.	n.d.	n.d.	n.d.	n.d.	n.d.	n.d.	n.d.	n.d.
PSA , H4N2	0	n/a	n/a	H4N2	27133.7	27134	27134.1	27134	27134	27134	27134	27134	27134	27133.9	27134	-10.3193	0.0745753	0.0574065	0.0788137	0.0638532	0.0775944	0.0756973	0.0645229	0.0697055	0.0702944	0.0702652	0.0113358	0.161328	0.0723816	0.00744651	0.102879	0.0681743	0.00317586	0.0465844	0.0702737	0.00719918	0.102445	PSA , H4N2	27133.9	0.0594687	0.0423924	0.0523086	0.0510952	0.0537118	0.0531983	0.0467085	0.0489935	0.0524919	0.0513899
PSA , H3N6S1	0	n/a	n/a	H3N6S1	28075.6	28076.3	28074.1	28074.6	28077.3	28074.9	28074.9	28074	28075	28076.2	28075.3	12.5455	0.00148611	0.00190126	0.00168787	0.000925608	0.00232196	0.00181033	0.000796531	0.00154866	0.00132627	0.00169175	0.000207602	0.122715	0.00168597	0.000706433	0.419008	0.00122382	0.00038639	0.315724	0.00153384	0.000476373	0.310575	n.d.	n.d.	n.d.	n.d.	n.d.	n.d.	n.d.	n.d.	n.d.	n.d.	n.d.	n.d.
PSA , H3N5S1	0	n/a	n/a	H3N5S1	27872.4	n.d.	n.d.	n.d.	n.d.	n.d.	n.d.	n.d.	n.d.	n.d.	n.d.	n.d.	n.d.	n.d.	n.d.	n.d.	n.d.	n.d.	n.d.	n.d.	n.d.	n.d.	n.d.	n.d.	n.d.	n.d.	n.d.	n.d.	n.d.	n.d.	n.d.	n.d.	n.d.	PSA , H3N5S1	27872.1	0.011649	0.0102757	0.0112887	0.0119327	0.0127946	0.011214	0.012348	0.010122	0.00974384	0.0110712
PSA , H3N2	0	n/a	n/a	H3N2	26971.6	26971.6	26971.6	26972	26972	26971.5	26971.5	26971.5	26971.5	26971.5	26971.6	-1.8538	0.0411261	0.0311442	0.0460076	0.0320976	0.0407717	0.0404515	0.0322704	0.0368072	0.0376139	0.039426	0.00757615	0.192161	0.0377736	0.00491814	0.1302	0.0355638	0.00288062	0.0809986	0.0375878	0.00502864	0.133784	PSA , H3N2	26971.4	0.0386963	0.0236074	0.0442286	0.0271276	0.0330288	0.0333357	0.0252451	0.0333534	0.0293696	0.0355108
PSA , [2] LTPK169,K206; H5N4F1S2	2	LTPKK	K169, K206	H5N4F1S2	27899.2	27899.5	27898.8	27898.9	27899.5	27900	27900	27898.6	27898.5	27898.5	27899.1	2.86746	0.00599119	0.00859347	0.00701506	0.00203599	0.00244328	0.0022115	0.00135227	0.00227063	0.00227283	0.00719991	0.00131095	0.182079	0.00223026	0.000204288	0.0915985	0.00196524	0.000530851	0.270119	0.00379847	0.00265174	0.698106	n.d.	n.d.	n.d.	n.d.	n.d.	n.d.	n.d.	n.d.	n.d.	n.d.	n.d.	n.d.
PSA , [2] LTPK169,GK206; H5N4F1S2	2	LTPKGK	K169, K206	H5N4F1S2	27842.2	27842	27841.8	27842.4	27842.5	27841	27841.5	27842	27841.5	27841.5	27841.8	12.8502	0.00764145	0.00998116	0.00822587	0.00268735	0.00312017	0.00285936	0.00194497	0.00280555	0.00288844	0.00861616	0.00121771	0.141328	0.00288896	0.000217921	0.0754321	0.00254632	0.000522432	0.205171	0.00468381	0.00302836	0.646558	PSA , [2] LTPQE145,G205; H5N4F1S2	27841.5	0.00988071	0.0113708	0.0131634	0.00450212	0.00659453	0.00616891	0.00365926	0.00416129	0.00555706	0.0114716
PSA , [2] K169/206; H5N4F1S2	2	K	K169, K206	H5N4F1S2	28338.8	28338.5	28338	28338	28338.5	28338.5	28338.1	28339.5	28338	28338	28338.4	14.311	0.018624	0.031776	0.0299043	0.0134529	0.0145315	0.0138408	0.0125201	0.0168201	0.0182178	0.0267681	0.0071148	0.265794	0.0139417	0.00054631	0.0391853	0.0158527	0.00296949	0.187318	0.0188542	0.00713082	0.378209	PSA , [2] E145; H5N4F1S2	28337.5	0.0159527	0.023088	0.0206749	0.0112689	0.0110976	0.0118365	0.00705166	0.0122769	0.0136962	0.0199052
PSA , [2] K169/206; H4N5F1S2	2	K	K169, K206	H4N5F1S2	28379.8	28380.3	28378.9	28379.3	28380.1	28378.5	28378.5	28380.5	28378.5	28378.1	28379.2	22.5121	0.00778815	0.00642671	0.00620941	0.00300807	0.00343705	0.00320933	0.00237347	0.00316708	0.00338517	0.00680809	0.000855684	0.125686	0.00321815	0.000214626	0.0666924	0.00297524	0.000532434	0.178955	0.00433383	0.00192876	0.445048	n.d.	n.d.	n.d.	n.d.	n.d.	n.d.	n.d.	n.d.	n.d.	n.d.	n.d.	n.d.
PSA , [2] GK206; H5N4F1S2	2	GK	K169, K206	H5N4F1S2	28281.7	28281.5	28281.3	28281.2	28281	28281.5	28281	28281	28281	28281	28281.2	19.6829	0.0160709	0.0296787	0.0282072	0.0122791	0.0134361	0.0130535	0.0114855	0.0157935	0.0167518	0.0246523	0.00746802	0.302934	0.0129229	0.000589461	0.0456136	0.014677	0.00280509	0.191122	0.0174174	0.00678358	0.389472	PSA , [2] E145, G205; H5N4F1S2	28280.4	0.0148103	0.0180671	0.0179651	0.0104798	0.0121771	0.0117624	0.005969	0.0113856	0.013103	0.0169475
PSA , [1] R109; H5N4S2	1	R	R109	H5N4S2	28146.6	n.d.	n.d.	n.d.	n.d.	n.d.	n.d.	n.d.	n.d.	n.d.	n.d.	n.d.	n.d.	n.d.	n.d.	n.d.	n.d.	n.d.	n.d.	n.d.	n.d.	n.d.	n.d.	n.d.	n.d.	n.d.	n.d.	n.d.	n.d.	n.d.	n.d.	n.d.	n.d.	PSA , [1] R109; H5N4S2	28146.3	0.00895329	0.00986022	0.012025	0.0064069	0.00729523	0.00867631	0.00660201	0.00720092	0.0078005	0.0102795
PSA , [1] R109; H5N4F1S2	1	R	R109	H5N4F1S2	28292.7	28293.1	28292.9	28292.9	28293.1	28293	28293.5	28293.5	28293.1	28293	28293.1	-13.6274	0.0228544	0.0234165	0.0214101	0.0218286	0.023479	0.0238543	0.0207395	0.0182017	0.0248538	0.0225603	0.00103504	0.0458786	0.023054	0.00107768	0.046746	0.021265	0.00335706	0.157868	0.0222931	0.00200397	0.0898919	PSA , [1] R109; H5N4F1S2	28292.7	0.0173611	0.0152253	0.0201833	0.0136529	0.0162817	0.0186518	0.0120194	0.0127986	0.0168025	0.0175899
PSA , [1] nd; H5N4F1S2	1	n/a	K169	H5N4F1S2	28448.9	28448.9	28449	28448.9	28449	28448.5	28449	28449	28449	28448.9	28448.9	0.546789	0.0286058	0.0293471	0.0305883	0.0177897	0.0231422	0.0223745	0.00904765	0.0268328	0.0250795	0.0295137	0.0010017	0.0339401	0.0211021	0.00289422	0.137153	0.02032	0.00980141	0.482353	0.0236453	0.00677113	0.286363	PSA , [1] nd; H5N4F1S2	28448.7	0.0236501	0.0227396	0.0257661	0.0152815	0.0190641	0.0192185	0.00746201	0.0120858	0.019939	0.0240519
PSA , [1] K169/206; H5N4S2	1	K	K206	H5N4S2	28174.6	28175	28175	28175	28175	28175	28174.9	28175	28175	28174.6	28174.9	-11.4366	0.0134354	0.0155265	0.0137193	0.012061	0.0126431	0.0127661	0.0133106	0.0127095	0.0139565	0.0142271	0.00113428	0.0797272	0.0124901	0.000376629	0.0301543	0.0133255	0.00062366	0.0468019	0.0133476	0.00101012	0.0756781	PSA , [1] K169/206; H5N4S2	28174.7	0.0219697	0.0209862	0.0213196	0.0219905	0.0204405	0.0211311	0.0226408	0.0179607	0.0174642	0.0214252
PSA , [1] K169/206; H5N4F1S2	1	K	K206	H5N4F1S2	28320.8	28321	28321.1	28321	28321	28321.5	28321	28321	28321	28321	28321.1	-11.9269	0.0776208	0.0886193	0.0773023	0.0763444	0.0745321	0.0738879	0.0831602	0.0802432	0.0841937	0.0811808	0.00644388	0.0793768	0.0749215	0.00127373	0.0170009	0.0825324	0.00204872	0.0248232	0.0795449	0.00491958	0.0618465	PSA , [1] K169/206; H5N4F1S2	28320.9	0.0577638	0.0542755	0.057049	0.0683618	0.0577081	0.0586441	0.0787786	0.0723144	0.0589131	0.0563628
PSA , [1] K169/206; H4N5F1S2	1	K	K206	H4N5F1S2	28361.8	28361	28361.5	28361.5	28361	28361	28361	28361	28361	28361	28361.1	24.3285	0.0218458	0.0249543	0.0218055	0.0211047	0.0207244	0.0198321	0.0220086	0.0204524	0.022627	0.0228685	0.00180642	0.0789915	0.0205537	0.000653229	0.0317815	0.021696	0.0011205	0.0516453	0.0217061	0.00149702	0.0689679	PSA , [1] K169/206; H4N5F1S2	28361.3	0.0304412	0.0327671	0.0283495	0.0273264	0.0286737	0.0275123	0.0272075	0.0313196	0.0296621	0.0305193
PSA , [1] GK206; H5N4F1S2	1	GK	K206	H5N4F1S2	28263.7	28264	28263.9	28263.9	28264	28263.6	28264	28263.9	28264	28263.9	28263.9	-8.01971	0.0351068	0.0407117	0.0358782	0.0337986	0.0335267	0.0333662	0.0375166	0.0371707	0.0376353	0.0372322	0.00303787	0.0815926	0.0335639	0.000218574	0.00651217	0.0374408	0.000241378	0.00644692	0.036079	0.00242901	0.0673248	PSA , [1] GK206; H5N4F1S2	28263.9	0.0386607	0.0376427	0.0354611	0.0392606	0.0374819	0.0324294	0.0384012	0.0458423	0.0348088	0.0372549
Summary															Count		Sum									Sum		Avg	Sum		Avg	Sum		Avg	Sum		Avg		Count	Sum									Sum
															35		1	1	1	1	1	1	1	1	1	1		0.133674	1		0.0922049	1		0.121581	1		0.191589		32	1	1	1	1	1	1	1	1	1	1
Abbreviations: "AA", Amino acid; "H", Hexose; "N", HexNAc; "F", Fucose; "S", Sialic acid; "PO3", Phosphorylated; "SO3", Sulfated; "n/a", Not Applicable; "n.d", Not Detected; "Avg", average; "Stddev", standard deviation; "CV", coefficient of variation.
References: 1 Moran, A.B., et al., 2021. Journal of Proteomics, 238, p.104148.
[truncated: 14 more columns]

## Sheet: Table S7
Table S7: Comparison of urinary PSA quantification results on patient dataset via deconvolution and XIE. In the case of XIE quantification, this was performed previously.1 All analytes detected by either or both methods are displayed. Assignments are displayed in the following format: protein, [number of cleavages], amino acid loss, glycan. A discrepancy in the assignment of some proteoforms (col…					Deconvolution Quantification																					XIE Quantification 1																				Comparison
					Mass (Da)					Relative abundance (%)																	Mass (Da)	Relative abundance (%)
					Expected (Da)	Pool_1	Pool_2	Avg (n=2)	ppm	Pool_1	Pool_2	#80	#39	#86	#81	#79	#82	#57	#87	PUP (n=2)			Patient (n=8)			Assignment	Avg (n=2)	Pool_1	Pool_2	#45	#80	#39	#86	#81	#79	#85	#82	#57	#87	PUP (n=2)			Patient (n=8)			Common	Unique
Assignment	# Cleavages	AA loss	Cleavage site	Glycan		Pool_1				Pool_1				#86	#81	#79	#82	#57	#87	Avg	St.Dev	CV	Avg	St.Dev	CV			Pool_1			#80	#39	#86	#81	#79	#85	#82	#57	#87	Avg	Stddev	CV	Avg	Stddev	CV		Deconvolution	XIE
PSA , Reference	0	n/a	n/a	n/a	26078.8	26079	26079	26079	-8.24425	0.0167087	0.00775981	n.d.	n.d.	0.023293	0.0204383	0.0420087	0.00628251	0.00337884	0.00949604	0.0122343	0.00632782	0.517222	0.0174829	0.0143678	0.821821	PSA , Reference	26079.1	0.0104164	0.00690642	n.d.	n.d.	n.d.	0.0198739	0.00806903	0.0257295	n.d.	n.d.	n.d.	n.d.	0.0086614	0.00248192	0.286549	0.0178908	0.00899569	0.502811	Y	N	N
PSA , H6N5F1S3	0	n/a	n/a	H6N5F1S3	29087.5	29087.5	29087.5	29087.5	-0.34379	0.00809748	0.0106205	0.0112904	n.d.	0.00962201	0.0118457	0.00541639	0.00656381	0.00867803	0.00851148	0.00935899	0.00178404	0.190623	0.00884683	0.00233402	0.263826	PSA , H6N5F1S3	29087.4	0.0198779	0.0152042	n.d.	n.d.	n.d.	0.0133663	0.0182839	0.0166816	n.d.	0.0212909	0.0167753	0.0242052	0.017541	0.00330481	0.188404	0.0184339	0.00382085	0.207273	Y	N	N
PSA , H6N3S1	0	n/a	n/a	H6N3S1	27952.5	27952.9	27952.5	27952.7	-8.94376	0.0722708	0.0727637	0.060259	0.0575889	0.0788164	0.0835641	0.0838991	0.0741886	0.0539879	0.0435771	0.0725173	0.000348491	0.00480563	0.0669851	0.0151337	0.225927	PSA , H6N3S1	27952.5	0.0718279	0.0621982	n.d.	0.0996107	0.125728	0.0668747	0.0675096	0.0719188	n.d.	0.089504	0.0607283	0.0591467	0.0670131	0.00680927	0.101611	0.0801276	0.0231938	0.289461	Y	N	N
PSA , H6N3PO31	0	n/a	n/a	H6N3PO31	27741.2	n.d.	n.d.	n.d.	n.d.	n.d.	n.d.	n.d.	n.d.	n.d.	n.d.	n.d.	n.d.	n.d.	n.d.	n.d.	n.d.	n.d.	n.d.	n.d.	n.d.	PSA , H6N3PO31	27741	0.0175536	0.0123887	n.d.	n.d.	n.d.	0.0199368	0.0144996	0.0224337	n.d.	0.030481	0.0136054	n.d.	0.0149711	0.00365215	0.243947	0.0201913	0.00683262	0.338395	N	N	Y
PSA , H6N2PO31	0	n/a	n/a	H6N2PO31	27538	27538.5	27537	27537.8	7.26269	0.00358392	0.00563638	n.d.	n.d.	0.00891199	0.00661788	0.00426662	n.d.	0.00478207	0.00413469	0.00461015	0.00145131	0.314808	0.00574265	0.00203086	0.353646	PSA , H6N2PO31	27537.7	0.0109172	0.00852206	n.d.	n.d.	n.d.	0.0118467	0.00965757	0.0114625	n.d.	n.d.	0.0104546	n.d.	0.00971961	0.00169359	0.174244	0.0108553	0.000991077	0.0912986	Y	N	N
PSA , H6N2	0	n/a	n/a	H6N2	27458	27457.6	27458	27457.8	8.74062	0.00449723	0.00595268	n.d.	n.d.	0.00848225	0.00457789	0.0176435	0.00727034	n.d.	n.d.	0.00522495	0.00102915	0.196969	0.00949351	0.00567308	0.597575	PSA , H6N2	27458.1	0.0126351	0.00788387	n.d.	n.d.	n.d.	0.0132887	0.0090715	0.0213227	n.d.	n.d.	n.d.	n.d.	0.0102595	0.00335965	0.327468	0.014561	0.00622388	0.427436	Y	N	N
PSA , H5N4S2	0	n/a	n/a	H5N4S2	28284.8	28284.5	28284.5	28284.5	10.4296	0.0709998	0.0727974	0.124069	0.100595	0.0399081	0.0544429	0.081154	0.132956	0.0632129	0.0830205	0.0718986	0.00127113	0.0176795	0.0849198	0.0327975	0.386217	PSA , H5N4S2	28284.7	0.0857733	0.0816627	n.d.	0.129523	0.198984	0.044629	0.0712888	0.0800551	n.d.	0.144047	0.0669857	0.105515	0.083718	0.00290663	0.0347193	0.105128	0.0504374	0.47977	Y	N	N
PSA , H5N4F1S2	0	n/a	n/a	H5N4F1S2	28430.9	28431	28431	28431	-3.34143	0.342719	0.360087	0.462261	0.584301	0.271894	0.290542	0.305671	0.2719	0.38715	0.389968	0.351403	0.0122813	0.0349495	0.370461	0.110083	0.297152	PSA , H5N4F1S2	28430.8	0.258918	0.295076	n.d.	0.38496	0.367409	0.233005	0.217794	0.216964	n.d.	0.218116	0.356227	0.318495	0.276997	0.0255675	0.0923027	0.289121	0.0747998	0.258714	Y	N	N
PSA , H5N4F1S1SO31	0	n/a	n/a	H5N4F1S1SO31	28219.7	28219.2	28220	28219.6	3.54362	0.00460733	0.00470226	n.d.	n.d.	0.000740141	0.00717529	0.00216855	n.d.	n.d.	n.d.	0.00465479	6.71277e-05	0.0144212	0.00336133	0.00337932	1.00535	n.d.	n.d.	n.d.	n.d.	n.d.	n.d.	n.d.	n.d.	n.d.	n.d.	n.d.	n.d.	n.d.	n.d.	n.d.	n.d.	n.d.	n.d.	n.d.	n.d.	N	Y	N
PSA , H5N4F1S1	0	n/a	n/a	H5N4F1S1	28139.7	n.d.	n.d.	n.d.	n.d.	n.d.	n.d.	n.d.	n.d.	n.d.	n.d.	n.d.	n.d.	n.d.	n.d.	n.d.	n.d.	n.d.	n.d.	n.d.	n.d.	PSA , H5N4F1S1	28139.6	0.0314026	0.0268725	n.d.	0.0684108	n.d.	0.0228669	0.0282156	0.0173048	n.d.	0.0644452	0.0364859	0.0316147	0.0291375	0.00320323	0.109935	0.0384777	0.0200776	0.521799	N	N	Y
PSA , H5N2	0	n/a	n/a	H5N2	27295.9	27295.9	27296.1	27296	-4.76263	0.096962	0.0640291	0.10937	n.d.	0.0977325	0.0964221	0.122446	0.131819	0.030347	0.0910726	0.0804956	0.0232871	0.289296	0.0970299	0.0328925	0.338994	PSA , H5N2	27295.9	0.0579976	0.0583576	n.d.	0.0589836	n.d.	0.0586238	0.0545895	0.0951286	n.d.	0.0451442	0.0242202	0.0412506	0.0581776	0.000254569	0.00437572	0.0539915	0.0218553	0.404792	Y	N	N
PSA , H4N5F1S2	0	n/a	n/a	H4N5F1S2	28472	28471.5	28471	28471.3	23.8831	0.125534	0.148972	0.0483677	0.206445	0.104698	0.133723	0.12	0.0886367	0.13917	0.145824	0.137253	0.0165729	0.120748	0.123358	0.0462202	0.374684	PSA , H4N5F1S2	28471.2	0.127628	0.124425	n.d.	0.114005	0.194993	0.108885	0.149715	0.111255	n.d.	0.097513	0.12485	0.132482	0.126026	0.00226453	0.0179687	0.129212	0.0310507	0.240308	Y	N	N
PSA , H4N5F1S1SO31	0	n/a	n/a	H4N5F1S1SO31	28260.8	28261.5	28261.4	28261.5	-24.5924	0.0149655	0.0156029	n.d.	n.d.	0.0146478	0.0242806	n.d.	0.0276039	0.015619	n.d.	0.0152842	0.000450727	0.0294897	0.0205378	0.00639859	0.311551	n.d.	n.d.	n.d.	n.d.	n.d.	n.d.	n.d.	n.d.	n.d.	n.d.	n.d.	n.d.	n.d.	n.d.	n.d.	n.d.	n.d.	n.d.	n.d.	n.d.	N	Y	N
PSA , H4N5F1S1	0	n/a	n/a	H4N5F1S1	28180.7	28180.7	28180.5	28180.6	4.08081	0.00911142	0.0100132	n.d.	n.d.	0.00858656	0.0113951	n.d.	0.0183769	n.d.	0.00570609	0.00956233	0.000637679	0.0666866	0.0110162	0.00542905	0.492826	PSA , H4N5F1S1	28180.4	0.019091	0.0208185	n.d.	n.d.	n.d.	0.0216543	0.0227397	0.0170613	n.d.	0.036767	n.d.	n.d.	0.0199547	0.0012215	0.0612135	0.0245556	0.00850484	0.346351	Y	N	N
PSA , H4N3F1S1	0	n/a	n/a	H4N3F1S1	27774.3	27774.5	27775	27774.8	-16.202	0.0290214	0.029567	0.03653	n.d.	0.0444018	n.d.	0.0311716	0.0261469	0.0155916	0.0123253	0.0292942	0.000385754	0.0131683	0.0276945	0.0122832	0.443523	PSA , H4N3F1S1	27774.5	0.0315064	0.0274117	n.d.	0.0628796	n.d.	0.0385072	0.0221672	0.0336291	n.d.	0.043686	0.0182656	0.0249928	0.0294591	0.00289533	0.0982833	0.0348754	0.0153387	0.439814	Y	N	N
PSA , H4N2	0	n/a	n/a	H4N2	27133.7	27134	27134	27134	-10.6878	0.0609426	0.0416974	0.0437682	n.d.	0.0744349	0.0562387	0.0833351	0.0870551	0.02078	0.041917	0.05132	0.0136084	0.265167	0.0582184	0.0245135	0.421061	PSA , H4N2	27133.7	0.042127	0.036636	n.d.	0.0353239	n.d.	0.0656426	0.0399459	0.0688408	n.d.	0.0441463	0.018167	0.0332805	0.0393815	0.00388273	0.0985926	0.043621	0.0180668	0.414176	Y	N	N
PSA , H3N2	0	n/a	n/a	H3N2	26971.6	26971.5	26971.5	26971.5	3.15146	0.0228503	0.0179256	0.01446	n.d.	0.0352231	0.0253395	0.037419	0.0228324	0.00652686	0.0109115	0.0203879	0.00348233	0.170804	0.021816	0.0118563	0.543466	PSA , H3N2	26971.3	0.0231773	0.0228001	n.d.	n.d.	n.d.	0.0432537	0.0254477	0.032445	n.d.	0.013986	0.0108512	0.0149738	0.0229887	0.00026675	0.0116035	0.0234929	0.0126271	0.537486	Y	N	N
PSA , [2] LTPK169,K206; H5N4S2	2	LTPKK	K169, K206	H5N4S2	27753.1	27753.2	27753.5	27753.4	-10.6295	0.00160084	0.00236452	n.d.	n.d.	n.d.	n.d.	n.d.	n.d.	n.d.	0.00687806	0.00198268	0.000540005	0.272361	0.00687806	n.d.	n.d.	n.d.	n.d.	n.d.	n.d.	n.d.	n.d.	n.d.	n.d.	n.d.	n.d.	n.d.	n.d.	n.d.	n.d.	n.d.	n.d.	n.d.	n.d.	n.d.	n.d.	N	Y	N
PSA , [2] K169/206; H5N4S2	2	K	K169, K206	H5N4S2	28192.6	28191.9	28193.3	28192.6	0.532054	0.00211951	0.00218747	n.d.	n.d.	n.d.	0.00381329	n.d.	n.d.	n.d.	n.d.	0.00215349	4.80568e-05	0.0223158	0.00381329	n.d.	n.d.	n.d.	n.d.	n.d.	n.d.	n.d.	n.d.	n.d.	n.d.	n.d.	n.d.	n.d.	n.d.	n.d.	n.d.	n.d.	n.d.	n.d.	n.d.	n.d.	n.d.	N	Y	N
PSA , [2] K169/206; H5N4F1S2	2	K	K169, K206	H5N4F1S2	28338.8	28338.9	28338.5	28338.7	1.41149	0.0122939	0.00826238	n.d.	n.d.	0.0198418	0.0179832	0.00239149	n.d.	0.0522264	0.00756143	0.0102781	0.00285069	0.277355	0.0200009	0.0194127	0.970593	PSA , [2] E145; H5N4F1S2	28338	0.0116212	0.0105298	n.d.	n.d.	n.d.	0.00986568	0.018622	n.d.	n.d.	n.d.	0.0135511	0.00817976	0.0110755	0.00077173	0.0696789	0.0125546	0.00462513	0.368401	Y	N	N
PSA , [1] R109; H5N4F1S2	1	R	R109	H5N4F1S2	28292.7	28292.7	28292.7	28292.7	0	0.00534274	0.00476203	n.d.	n.d.	n.d.	0.00945366	0.00384473	n.d.	0.0122444	0.00946594	0.00505239	0.000410629	0.0812743	0.00875217	0.00352514	0.402774	PSA , [1] R109; H5N4F1S2	28292.5	0.00828608	0.00855478	n.d.	n.d.	n.d.	0.0174687	0.0104815	0.0137747	n.d.	n.d.	0.00740677	0.0205544	0.00842043	0.000189999	0.022564	0.0139372	0.00526482	0.377753	Y	N	N
PSA , [1] R109; H5N4S2	1	R	R109	H5N4S2	28146.6	n.d.	n.d.	n.d.	n.d.	n.d.	n.d.	n.d.	n.d.	n.d.	n.d.	n.d.	n.d.	n.d.	n.d.	n.d.	n.d.	n.d.	n.d.	n.d.	n.d.	PSA , [1] R109; H5N4S2	28146.2	0.00591621	0.00540405	n.d.	n.d.	n.d.	0.0118316	0.00557782	0.0106485	n.d.	n.d.	n.d.	n.d.	0.00566013	0.000362148	0.0639823	0.00935265	0.00332219	0.355214	N	N	Y
PSA , [1] nd; H5N4F1S2	1	n/a	K169	H5N4F1S2	28448.9	28449	28449.5	28449.2	-9.8422	0.0172712	0.0188266	0.0435337	n.d.	0.0752765	0.0305279	0.0167639	0.0229778	0.0393135	0.0257565	0.0180489	0.00109979	0.0609341	0.0363071	0.0195115	0.537402	PSA , [1] nd; H5N4F1S2	28448.7	0.0193522	0.0146322	n.d.	n.d.	n.d.	0.0453966	0.0248608	0.0177446	n.d.	0.0213945	0.0353001	0.0233258	0.0169922	0.00333751	0.196414	0.0280037	0.010358	0.36988	Y	N	N
PSA , [1] K169/206; H5N4S2	1	K	K206	H5N4S2	28174.6	28175.5	28174.8	28175.1	-18.1014	0.00391738	0.00279788	n.d.	n.d.	0.00711857	0.0109563	n.d.	0.0201529	0.0133124	0.0120303	0.00335763	0.000791612	0.235765	0.0127141	0.00475816	0.374243	PSA , [1] K169/206; H5N4S2	28174.2	0.0255599	0.026943	n.d.	n.d.	n.d.	0.0176182	0.0260933	0.0246589	n.d.	0.0323022	0.0171743	0.030708	0.0262515	0.000977974	0.037254	0.0247592	0.00636554	0.257098	Y	N	N
PSA , [1] K169/206; H5N4F1S2	1	K	K206	H5N4F1S2	28320.8	28321	28320.9	28321	-7.59161	0.0636973	0.0790219	0.0460905	0.0510712	0.0548303	0.0806714	0.0286293	0.0552375	0.116451	0.0918433	0.0713596	0.0108362	0.151853	0.0656031	0.0284946	0.434349	PSA , [1] K169/206; H5N4F1S2	28320.9	0.0459349	0.0686252	n.d.	0.0463034	0.112887	0.0503566	0.0837863	0.0401652	n.d.	0.0505023	0.0971858	0.0737832	0.0572801	0.0160445	0.280107	0.0693712	0.0267186	0.385155	Y	N	N
PSA , [1] K169/206; H4N5F1S2	1	K	K206	H4N5F1S2	28361.8	n.d.	n.d.	n.d.	n.d.	n.d.	n.d.	n.d.	n.d.	n.d.	n.d.	n.d.	n.d.	n.d.	n.d.	n.d.	n.d.	n.d.	n.d.	n.d.	n.d.	PSA , [1] K169/206; H4N5F1S2	28361.3	0.0328453	0.0279345	n.d.	n.d.	n.d.	0.0304241	0.0393143	0.0184603	n.d.	0.0264691	0.0425019	0.0343355	0.0303899	0.00347241	0.114262	0.0319176	0.00878179	0.27514	N	N	Y
PSA , [1] GK206; H5N4F1S2	1	GK	K206	H5N4F1S2	28263.7	28264.2	28263.8	28264	-10.6143	0.0108861	0.0136506	n.d.	n.d.	0.0215406	0.0199906	0.0117707	n.d.	0.0172278	n.d.	0.0122683	0.00195481	0.159338	0.0176324	0.00429568	0.243624	PSA , [1] GK206; H5N4F1S2	28263.8	0.0296357	0.0302131	n.d.	n.d.	n.d.	0.0347839	0.0322694	0.0323154	n.d.	0.0202056	0.029264	0.0231572	0.0299244	0.000408278	0.0136437	0.0286659	0.00576222	0.201013	Y	N	N
Summary								Count		Sum										Sum		Avg			Avg		Count	Sum												Sum		Avg			Avg	Count
								23		1	1	1	1	1	1	1	1	1	1	1		0.152523			0.4686		23	1	1	0	1	1	1	1	1	0	1	1	1	1		0.115179			0.351719	19	4	4
Abbreviations: "AA", Amino acid; "H", Hexose; "N", HexNAc; "F", Fucose; "S", Sialic acid; "PO3", Phosphorylated; "SO3", Sulfated; "n/a", Not Applicable; "n.d", Not Detected; "Avg", average; "Stddev", standard deviation; "CV", coefficient of variation.
References: 1 Moran, A.B., et al., 2021. Journal of Proteomics, 238, p.104148.

## Sheet: Table S8
Table S8: Urinary PSA sequence variant [D>N] glycoform assignment. The PSA sequence variant containing N102 and an additional N-glycosylation site was observed in a single patient. The assignment of the total glycoform composition is shown. Assignments were carried out based on the migration time (peak apex) and a mass tolerance of ± 25 ppm. Mass errors between ± 25 - 30 ppm are highlighted in ye…
Assignment	Avg Peak Apex (min)	Expected (Da)	Mass (Da)	ppm	Rel. abundance (%)
PSA [D>N] , H11N9S4	20.55	30855.1	30856	-29.1686	0.0124975
PSA [D>N] , H11N9F1S4		31001.2	31001.7	-15.1607	0.017321
PSA [D>N] , H10N8S4		30489.8	30490	-7.87148	0.0236937
PSA [D>N] , H10N8F1S4		30635.9	30636	-2.93773	0.0545939
PSA [D>N] , H9N9S4		30530.8	30530.6	7.20584	0.0328264
PSA [D>N] , H9N9F1S4		30677	30676.9	2.28184	0.0658333
PSA [D>N] , H11N7F1S3	20.73	30303.6	30304	-12.2098	0.0189921
PSA [D>N] , H10N8F1S3		30344.6	30344.5	3.62503	0.0178086
PSA [D>N] , H9N9F1S3		30385.7	30385.1	21.0625	0.0173997
PSA [D>N] , H7N9F2S3		30207.6	30208	-12.2486	0.0241842
PSA [D>N] , H9N8F2S2SO32	20.77	30197.5	30198	-16.8888	0.0150252
PSA [D>N] , H8N9F1S2SO32		30092.4	30092.6	-5.64927	0.0606614
PSA [D>N] , H10N7F2S2SO32		30156.5	30156.4	3.31603	0.0157012
PSA [D>N] , H11N7S2PO31	20.83	29946.2	29946	8.01437	0.0326938
PSA [D>N] , H11N6S2PO31		29743	29742.5	15.1296	0.0138924
PSA [D>N] , H11N6F1S2PO31		29889.1	29889.5	-14.0519	0.0171415
PSA [D>N] , H10N8F1S2SO31	20.87	30133.5	30133.6	-4.31414	0.0172645
PSA [D>N] , H6N10F1S2SO31		29891.3	29891.6	-9.70182	0.0228157
PSA [D>N] , H7N9F3S1SO31	21	29851.3	29852	-24.7895	0.0360089
PSA [D>N] , H11N6F2S1PO31	21.05	29744	29743.5	18.1549	0.0174683
PSA [D>N] , H11N6F1S2	21.08	29809.1	29809.5	-14.4251	0.0802983
PSA [D>N] , H11N5F1S2		29606	29605.3	22.2928	0.0125995
PSA [D>N] , H10N6S2		29500.9	29501	-4.06767	0.0956606
PSA [D>N] , H10N6F1S2		29647	29647	0	0.214465
PSA [D>N] , H6N10S2		29665.1	29665	3.03387	0.0167924
PSA [D>N] , H10N6F1S1	21.25	29355.8	29356.5	-22.4828	0.0146101
PSA [D>N] , H9N6F1S1		29193.6	29193.5	2.39779	0.017074
PSA [D>N] , H9N5F1S1		28990.4	28991.2	-28.2852	0.014677
Summary			Count		Sum
			28		1
Abbreviations: "H", Hexose; "N", HexNAc; "F", Fucose; "S", Sialic acid; "PO3", Phosphorylated; "SO3", Sulfated; "Avg", average; "Rel. abundance", relative abundance
